# Supplementary material for: Feature-Based Molecular Network-Guided Dereplication of Natural Bioactive Products from Leaves of Stryphnodendron pulcherrimum (Willd.) Hochr
Source: Metabolites. 2021 Apr 29;11(5):281. doi: 10.3390/metabo11050281 (PMC8147077; doi:10.3390/metabo11050281)
Supplement: Supplementary file 1 [file metabolites-11-00281-s001.zip]

Archive with 1 entries (1 files):
- metabolites-1129666-SI.pdf
